# Supplementary material for: LncTarD: a manually-curated database of experimentally-supported functional lncRNA–target regulations in human diseases
Source: Nucleic Acids Res. 2019 Nov 12;48(D1):D118–26. doi: 10.1093/nar/gkz985 (PMC7145524; doi:10.1093/nar/gkz985)
Supplement: gkz985_Supplemental_File [file gkz985_supplemental_file.xls]

## Sheet: Sheet1
Table S1. Comparison of LncTarD with other lncRNA-associated databases
Database	Name	Description of information	lncRNAs (human)	lncRNA-disease association	disease associated lncRNA regulatory entries	lncRNA regulatory entries without disease information	lncRNA-mediated regulatory mechnism	No. of disesase/cancer types	biological functions driven by disease-related lncRNAs	multi-omics integration	published date
LncTarD	LncTarD: a manually curated database of experimentally supported functional lncRNA-target regulations in human diseases	a resource of key lncRNA-target regulations, their influenced functions and lncRNA-mediated regulatory mechanisms in human diseases	475	√	validated 2,822 (key lncRNA-target) (human diseases)	—	√	177	√	A large scale of transcriptome data of an 11,373 pan-cancer patient cohort from TCGA	—
LncRNA2Target v2.0	LncRNA2Target v2.0: a comprehensive database for target genes of lncRNAs in human and mouse.	a resource of lncRNA-target relationships inferred from low-throughput experiments or lncRNA knockdown or overexpression experiments followed by microarray/RNA-seq.	426	—	—	predicted 72,102 verified 1,465 (lncRNA-target)	—	—	—	lncRNA knockdown or overexpression experiments followed by microarray or RNA-seq	2019
LncReg	LncReg: a reference resource for lncRNA-associated regulatory networks.	validated lncRNA-associated regulatory entries	258	—	—	validated 1,081 regulatory entries	√	—	—	—	2015
ChIPBase v2.0	ChIPBase v2.0: decoding transcriptional regulatory networks of non-coding RNAs and protein-coding genes from ChIP-seq data.	Database for decoding the transcriptional regulation of long noncoding RNA and microRNA genes from ChIP-Seq data	unknown	—	—	predicted 4,658,040 (TF-ncRNA)	—	—	—	ChIP-seq datasets;RNA-seq and miRNA-seq	2017
DIANA-LncBase v2	DIANA-LncBase v2: indexing microRNA targets on non-coding transcripts.	Experimentally verified and computationally predicted microRNA targets on long noncoding RNAs	41229	—	—	predicted ∼51,000 (miRNA:lncRNA pairs)	—	—	—	CLIP-Seq,RNA-Seq, microarrays	2016
LncRNADisease 2.0	LncRNADisease 2.0: an updated database of long non-coding RNA-associated diseases.	experimentally supported and predicted ncRNA-disease associations	19166	√	—	predicted 12207 lncRNA-mRNA; 2368 miRNA-lncRNA	—	529	—	—	2019
Lnc2Cancer v2.0	Lnc2Cancer v2.0: updated database of experimentally supported long non-coding RNAs in human cancers	experimentally supported associations between lncRNA and human cancer	1614	√	—	—	—	165	—	—	2019
lncRNASNP2	lncRNASNP2: an updated database of functional SNPs and mutations in human and mouse lncRNAs.	a database providing resources of single nucleotide polymorphisms (SNPs) in human/mouse lncRNAs.	90062	√	—	predicted 8,842,103 miRNA-lncRNA	—	97	—	Mutations and lncRNA expression in TCGA cancers	2018
lncRNAdb v2.0	lncRNAdb v2.0: expanding the reference database for functional long noncoding RNAs.	Database providing comprehensive annotations of eukaryotic long noncoding RNAs	287	—	—	—	—	—	—	RNA-seq of 16 human tissues from the human body map	2015
LNCipedia 5	LNCipedia 5: towards a reference set of human long non-coding RNAs	a public database for long non-coding RNA (lncRNA) sequence and annotation	56946	—	—	—	—	—	—	—	2019
LNCediting	LNCediting: a database for functional effects of RNA editing in lncRNAs.	a resource for the functional prediction of RNA editing in long noncoding RNAs (lncRNAs).	40229	—	—	—	—	—	—	miRNA expression from TCGA	2017
lncRNAtor	lncRNAtor: a comprehensive resource for functional investigation of long non-coding RNAs.	a database for functional investigation of lncRNAs that encompasses annotation, sequence analysis, gene expression, protein binding and phylogenetic conservation.	14051	—	—	—	—	—	—	RNA-Seq; CLIP-seq or PAR-CLIP sequencing data	2014
lncRNome	lncRNome: a comprehensive knowledgebase of human long noncoding RNAs.	a database of long noncoding RNAs in humans	11790	—	—	—	—	—	—	DNA methylation and histone marks from the NIH Human Epigenome Roadmap project	2013
